# Supplementary material for: The Role of Pd-Pt Bimetallic Catalysts in Ethylene Detection by CMOS-MEMS Gas Sensor Dubbed GMOS
Source: Micromachines (Basel). 2025 May 31;16(6):672. doi: 10.3390/mi16060672 (PMC12195325; doi:10.3390/mi16060672)
Supplement: Supplementary file 1 [file micromachines-16-00672-s001.zip]

Archive with 1 entries (1 files):
- micromachines-3632880-supplementary.pdf
